# Supplementary material for: Highly Cited Dental Implant Research: A Bibliometric Analysis of Publication Patterns and Research Themes
Source: Healthcare (Basel). 2026 May 11;14(10):1301. doi: 10.3390/healthcare14101301 (PMC13205911; doi:10.3390/healthcare14101301)
Supplement: Supplementary file 1 [file healthcare-14-01301-s001.zip]

Archive with 1 entries (1 files):
- healthcare-4253545-supplementary.pdf
